# Supplementary material for: Elevated Plasma Angiopoietin-like 4 Protein Levels in Adult Patients with Dengue
Source: Viruses. 2025 Feb 6;17(2):226. doi: 10.3390/v17020226 (PMC11861331; doi:10.3390/v17020226)
Supplement: Supplementary file 1 [file viruses-17-00226-s001.zip]

Archive with 1 entries (1 files):
- Suppl Table S1 & Figure S1 Dengue ANGPTL4 Feb2025.pdf
